# Supplementary material for: Fate of dissolved black carbon in the deep Pacific Ocean
Source: Nat Commun. 2022 Jan 13;13:307. doi: 10.1038/s41467-022-27954-0 (PMC8758769; doi:10.1038/s41467-022-27954-0)
Supplement: Supplementary file 4 — Supplementary Data 1 [file 41467_2022_27954_MOESM4_ESM.txt]

Cruise	Station	Longitude [degrees_east]	Latitude [degrees_north]	Depth [m]	Potential temperature [degrees_C]	Salinity	Sigma theta	AOU [micro mol/kg]	B3CA [micro M]	B4CA [micro M]	B5CA [micro M]	B6CA [micro M]	DBC [micro g-C/L]	(B5CA+B6CA)/total BPCAs
KH-13-7	St.01	190.0015	0.00035	10	27.2511	35.4881	23.00488	9.12	0.00425	0.01218	0.00785	0.00108	6.88	0.352
KH-13-7	St.01	190.0015	0.00035	20	27.21535	35.4887	23.01684	6.14
KH-13-7	St.01	190.0015	0.00035	29	27.18318	35.491	23.02891	8.35
KH-13-7	St.01	190.0015	0.00035	50	27.13422	35.4985	23.05029	13.22
KH-13-7	St.01	190.0015	0.00035	74	27.07616	35.5082	23.07622	18.96
KH-13-7	St.01	190.0015	0.00035	99	26.64376	35.5418	23.23946	35.88	0.00419	0.01243	0.00807	0.00105	6.99	0.354
KH-13-7	St.01	190.0015	0.00035	123	24.95245	35.236	23.53407	59.12
KH-13-7	St.01	190.0015	0.00035	152	21.41236	35.2719	24.58791	83.38
KH-13-7	St.01	190.0015	0.00035	193	17.93699	35.2842	25.50532	96.1	0.00332	0.01173	0.00735	0.00092	6.33	0.355
KH-13-7	St.01	190.0015	0.00035	246	13.44602	34.9548	26.26731	119.13
KH-13-7	St.01	190.0015	0.00035	294	11.56755	34.8224	26.53284	167.9
KH-13-7	St.01	190.0015	0.00035	398	9.94981	34.7276	26.7478	189.6
KH-13-7	St.01	190.0015	0.00035	498	8.08238	34.6227	26.96517	239.27
KH-13-7	St.01	190.0015	0.00035	746	5.48021	34.5422	27.25545	218.36	0.00317	0.01079	0.00737	0.00107	6.19	0.377
KH-13-7	St.01	190.0015	0.00035	992	4.61316	34.5485	27.36114	229.54	0.00281	0.01022	0.00654	0.00099	5.63	0.366
KH-13-7	St.01	190.0015	0.00035	1486	3.09472	34.5948	27.55289	233.46
KH-13-7	St.01	190.0015	0.00035	1979	2.16062	34.6353	27.6666	224.33
KH-13-7	St.01	190.0015	0.00035	2470	1.72056	34.6582	27.71949	218.1
KH-13-7	St.01	190.0015	0.00035	2961	1.47831	34.6704	27.74724	209.81	0.00257	0.0104	0.00698	0.001	5.8	0.381
KH-13-7	St.01	190.0015	0.00035	3941	1.09202	34.6916	27.79136	185.72
KH-13-7	St.01	190.0015	0.00035	4911	0.83615	34.7041	27.8183	165.85	0.00261	0.01044	0.00669	0.00093	5.67	0.369
KH-13-7	St.01	190.0015	0.00035	5367	0.82931	34.7042	27.81882	166.06
KH-13-7	St.03	189.99983	-10.0015	10	30.20143	35.1128	21.74179	-11.66	0.00478	0.01281	0.00828	0.00101	7.25	0.346
KH-13-7	St.03	189.99983	-10.0015	20	29.99002	35.1186	21.81851	-11.96
KH-13-7	St.03	189.99983	-10.0015	30	29.89292	35.1102	21.84534	-11.47
KH-13-7	St.03	189.99983	-10.0015	49	29.79663	35.1212	21.88638	-10.96
KH-13-7	St.03	189.99983	-10.0015	75	28.61794	35.6179	22.65555	-7.78
KH-13-7	St.03	189.99983	-10.0015	99	26.86827	35.9237	23.45586	27.97	0.00404	0.01246	0.00766	0.00082	6.71	0.34
KH-13-7	St.03	189.99983	-10.0015	125	24.93843	36.1803	24.25236	47.11
KH-13-7	St.03	189.99983	-10.0015	150	23.93696	36.1779	24.55219	54.93
KH-13-7	St.03	189.99983	-10.0015	199	20.33727	35.7786	25.266	69.84
KH-13-7	St.03	189.99983	-10.0015	248	16.81466	35.312	25.79781	100.7
KH-13-7	St.03	189.99983	-10.0015	298	14.02096	34.9656	26.15612	124.66
KH-13-7	St.03	189.99983	-10.0015	398	9.69518	34.6811	26.75447	176.41
KH-13-7	St.03	189.99983	-10.0015	498	7.40237	34.5716	27.02471	172.13
KH-13-7	St.03	189.99983	-10.0015	744	5.42827	34.5195	27.24376	195.82	0.00301	0.01064	0.00707	0.001	5.98	0.372
KH-13-7	St.03	189.99983	-10.0015	993	4.38818	34.5311	27.372	208.06	0.00275	0.00994	0.0065	0.00091	5.52	0.369
KH-13-7	St.03	189.99983	-10.0015	1487	2.84205	34.5812	27.56509	195.88
KH-13-7	St.03	189.99983	-10.0015	1980	2.05231	34.634	27.67429	197.5
KH-13-7	St.03	189.99983	-10.0015	2472	1.711	34.659	27.72086	195.77
KH-13-7	St.03	189.99983	-10.0015	2964	1.47974	34.6739	27.74995	190.1	0.0025	0.01001	0.00682	0.00099	5.64	0.384
KH-13-7	St.03	189.99983	-10.0015	3940	1.12477	34.6925	27.78987	171.51
KH-13-7	St.03	189.99983	-10.0015	5013	0.66795	34.7088	27.83271	148.21	0.00283	0.01083	0.00754	0.0011	6.21	0.387
KH-13-7	St.05	189.99867	-20.001	10	27.79401	35.4456	22.79707	-7.94	0.00446	0.01227	0.0064	0.00048	6.12	0.291
KH-13-7	St.05	189.99867	-20.001	20	27.74969	35.44	22.80729	-9.24
KH-13-7	St.05	189.99867	-20.001	30	27.65343	35.4358	22.83542	-9.48
KH-13-7	St.05	189.99867	-20.001	49	26.6308	35.5312	23.23557	-13.7
KH-13-7	St.05	189.99867	-20.001	75	25.41199	35.6007	23.66906	-17.14
KH-13-7	St.05	189.99867	-20.001	98	24.56304	35.5817	23.91337	-11.06	0.00409	0.01229	0.00739	0.00082	6.58	0.334
KH-13-7	St.05	189.99867	-20.001	124	23.59982	35.5746	24.19467	-0.72
KH-13-7	St.05	189.99867	-20.001	150	23.30557	35.594	24.29549	4.9
KH-13-7	St.05	189.99867	-20.001	200	21.34025	35.636	24.88486	27.1	0.00315	0.01106	0.00694	0.00094	6.01	0.357
KH-13-7	St.05	189.99867	-20.001	249	20.00824	35.5816	25.20329	26.98
KH-13-7	St.05	189.99867	-20.001	298	18.38861	35.521	25.57439	33.95
KH-13-7	St.05	189.99867	-20.001	397	14.50034	35.2083	26.24146	48.72
KH-13-7	St.05	189.99867	-20.001	497	9.50624	34.5748	26.70281	75.5
KH-13-7	St.05	189.99867	-20.001	745	5.54683	34.3213	27.07252	87.43	0.00274	0.00984	0.00679	0.001	5.65	0.382
KH-13-7	St.05	189.99867	-20.001	993	3.94307	34.4055	27.3191	140.42	0.00269	0.00949	0.00572	0.00079	5.05	0.348
KH-13-7	St.05	189.99867	-20.001	1486	2.5425	34.5856	27.59491	175.18
KH-13-7	St.05	189.99867	-20.001	1979	2.0843	34.6297	27.66828	180.88
KH-13-7	St.05	189.99867	-20.001	2470	1.75065	34.656	27.71544	183.21
KH-13-7	St.05	189.99867	-20.001	2960	1.54667	34.6698	27.74177	182.62	0.00231	0.01003	0.00682	0.00102	5.62	0.389
KH-13-7	St.05	189.99867	-20.001	3938	1.01004	34.7149	27.8156	141.98
KH-13-7	St.05	189.99867	-20.001	4911	0.64352	34.7094	27.83471	135.88	0.00264	0.00987	0.00644	0.00086	5.44	0.369
KH-13-7	St.05	189.99867	-20.001	5293	0.6284	34.7083	27.83475	135.39
KH-13-7	St.07	189.995	-30.01833	10	23.868	35.4378	24.01196	-10.31	0.00434	0.01259	0.00768	0.00097	6.87	0.338
KH-13-7	St.07	189.995	-30.01833	21	23.74246	35.4398	24.05055	-10.8
KH-13-7	St.07	189.995	-30.01833	31	23.03351	35.4578	24.27118	-12.03
KH-13-7	St.07	189.995	-30.01833	49	20.06591	35.4797	25.11027	-24.15
KH-13-7	St.07	189.995	-30.01833	75	18.09597	35.4411	25.5862	-13.28
KH-13-7	St.07	189.995	-30.01833	99	17.24784	35.4571	25.8058	-5.33	0.00391	0.0126	0.00883	0.00136	7.4	0.382
KH-13-7	St.07	189.995	-30.01833	124	16.4935	35.4513	25.98044	17.98
KH-13-7	St.07	189.995	-30.01833	149	15.93684	35.4153	26.08166	28.54
KH-13-7	St.07	189.995	-30.01833	200	15.04883	35.3351	26.21963	37.07	0.00339	0.01127	0.0075	0.00113	6.4	0.371
KH-13-7	St.07	189.995	-30.01833	249	13.69644	35.1539	26.36965	48.35
KH-13-7	St.07	189.995	-30.01833	298	12.5752	35.0337	26.50359	53.35
KH-13-7	St.07	189.995	-30.01833	397	10.17542	34.736	26.71569	59.36
KH-13-7	St.07	189.995	-30.01833	496	8.34022	34.5219	26.84694	57.83	0.00312	0.01073	0.00744	0.00111	6.21	0.382
KH-13-7	St.07	189.995	-30.01833	743	6.37976	34.3516	26.99137	61.5
KH-13-7	St.07	189.995	-30.01833	993	4.81699	34.3309	27.16562	99.72	0.00272	0.01023	0.0071	0.0011	5.89	0.388
KH-13-7	St.07	189.995	-30.01833	1484	2.70199	34.5304	27.53693	158.86
KH-13-7	St.07	189.995	-30.01833	1977	2.11681	34.6259	27.66262	178.43
KH-13-7	St.07	189.995	-30.01833	2468	1.81239	34.6518	27.70735	183.03
KH-13-7	St.07	189.995	-30.01833	2959	1.54611	34.6743	27.74542	178.16	0.00248	0.01016	0.00749	0.00129	6.06	0.41
KH-13-7	St.07	189.995	-30.01833	3937	0.90085	34.716	27.82368	138.55
KH-13-7	St.07	189.995	-30.01833	4910	0.62829	34.7073	27.83395	135.93	0.00287	0.01165	0.00796	0.00116	6.57	0.386
KH-13-7	St.07	189.995	-30.01833	5366	0.62482	34.7066	27.8336	135.82
KH-13-7	St.09	190.00349	-40.00333	0	19.9	34.983	24.77509	-11.89	0.00439	0.01269	0.00835	0.00118	7.25	0.358
KH-13-7	St.09	190.00349	-40.00333	10	19.81358	35.0818	24.87317	-11.11
KH-13-7	St.09	190.00349	-40.00333	20	19.71986	35.0558	24.87786	-9.6
KH-13-7	St.09	190.00349	-40.00333	50	16.31538	35.1234	25.76986	-24.92
KH-13-7	St.09	190.00349	-40.00333	79	14.27968	35.1503	26.24399	-18.52
KH-13-7	St.09	190.00349	-40.00333	100	13.47335	35.0543	26.33871	2.8	0.00372	0.01241	0.00818	0.00097	6.91	0.362
KH-13-7	St.09	190.00349	-40.00333	148	13.31159	35.1703	26.46168	7.33
KH-13-7	St.09	190.00349	-40.00333	200	12.93575	35.1185	26.49765	11.77
KH-13-7	St.09	190.00349	-40.00333	298	11.36022	34.8944	26.62737	43.24
KH-13-7	St.09	190.00349	-40.00333	496	8.72305	34.5785	26.83198	52.62
KH-13-7	St.09	190.00349	-40.00333	742	7.13159	34.4446	26.96298	68.55
KH-13-7	St.09	190.00349	-40.00333	990	5.84891	34.4005	27.09795	93.12	0.00273	0.01025	0.00671	0.00073	5.59	0.365
KH-13-7	St.09	190.00349	-40.00333	1482	3.37034	34.4908	27.44392	146.55
KH-13-7	St.09	190.00349	-40.00333	1976	2.32925	34.6129	27.63479	171.75	0.00267	0.00985	0.00698	0.00086	5.66	0.385
KH-13-7	St.09	190.00349	-40.00333	2465	1.87774	34.6643	27.71233	171.1
KH-13-7	St.09	190.00349	-40.00333	2956	1.5449	34.7225	27.7842	145.76	0.00286	0.01103	0.00795	0.00106	6.4	0.394
KH-13-7	St.09	190.00349	-40.00333	3931	0.74598	34.7123	27.83064	135.55	0.00271	0.01104	0.00749	0.00087	6.11	0.378
KH-13-7	St.09	190.00349	-40.00333	4580	0.58411	34.7051	27.83489	135.69	0.00272	0.00806	0.00867	0.00191	6.41	0.495
KH-13-7	St.I	186.52699	-28.77933	0	24.1	35.31	23.84638	-13.33	0.00444	0.01398	0.00794	0.00073	7.17	0.32
KH-13-7	St.I	186.52699	-28.77933	10	24.42112	35.4219	23.83514	-9.36
KH-13-7	St.I	186.52699	-28.77933	50	21.40179	35.5453	24.79885	-22.14
KH-13-7	St.I	186.52699	-28.77933	100	19.19458	35.5514	25.39273	7.18	0.00373	0.01235	0.00727	0.00089	6.5	0.337
KH-13-7	St.I	186.52699	-28.77933	199	16.59123	35.4485	25.95537	36.79
KH-13-7	St.I	186.52699	-28.77933	495	9.48987	34.6559	26.76894	61.25	0.00334	0.01154	0.00652	0.0009	5.96	0.333
KH-13-7	St.I	186.52699	-28.77933	991	4.9009	34.3341	27.15865	103.26	0.00262	0.01037	0.00663	0.00101	5.67	0.37
KH-13-7	St.I	186.52699	-28.77933	1976	2.17594	34.6209	27.65383	178.54
KH-14-3	ST03	189.97884	10.02183	10	28.45552	34.7669	22.06982	-4.68	0.00418	0.012	0.00718	0.00065	6.39	0.326
KH-14-3	ST03	189.97884	10.02183	20	28.46773	34.7949	22.08683	-4.88
KH-14-3	ST03	189.97884	10.02183	30	28.46794	34.8057	22.09488	-4.11
KH-14-3	ST03	189.97884	10.02183	50	28.46165	34.823	22.10995	-4.44
KH-14-3	ST03	189.97884	10.02183	75	28.41423	34.7959	22.10523	-4.55
KH-14-3	ST03	189.97884	10.02183	99	24.48468	34.7224	23.28691	5.21	0.00478	0.01359	0.0087	0.00111	7.62	0.348
KH-14-3	ST03	189.97884	10.02183	124	18.27395	34.5802	24.88285	66.19
KH-14-3	ST03	189.97884	10.02183	148	13.26813	34.468	25.92674	170.33
KH-14-3	ST03	189.97884	10.02183	201	11.55569	34.6081	26.36839	239.51	0.00315	0.01124	0.00756	0.00123	6.41	0.379
KH-14-3	ST03	189.97884	10.02183	248	10.71122	34.7017	26.59503	260.07
KH-14-3	ST03	189.97884	10.02183	299	10.04199	34.671	26.68787	260.15
KH-14-3	ST03	189.97884	10.02183	398	9.17275	34.6337	26.80347	266.31
KH-14-3	ST03	189.97884	10.02183	498	8.13862	34.5776	26.92128	269.42
KH-14-3	ST03	189.97884	10.02183	744	6.14586	34.5298	27.16245	269.81
KH-14-3	ST03	189.97884	10.02183	784	5.93325	34.5327	27.19186	267.41	0.00299	0.01064	0.00749	0.00113	6.19	0.387
KH-14-3	ST03	189.97884	10.02183	994	4.73355	34.5467	27.34626	258.75	0.00267	0.00983	0.00713	0.00122	5.86	0.4
KH-14-3	ST03	189.97884	10.02183	1486	2.97004	34.5924	27.56246	240.77
KH-14-3	ST03	189.97884	10.02183	1979	2.04319	34.6371	27.6775	229.13
KH-14-3	ST03	189.97884	10.02183	2471	1.68927	34.6598	27.72314	218.65
KH-14-3	ST03	189.97884	10.02183	2962	1.45547	34.6709	27.7493	207.65	0.00248	0.01013	0.00625	0.00076	5.34	0.357
KH-14-3	ST03	189.97884	10.02183	3941	1.1294	34.6854	27.78384	183.61	0.00261	0.01027	0.00686	0.00101	5.74	0.379
KH-14-3	ST03	189.97884	10.02183	4331	0.98016	34.694	27.80078	165.63
KH-14-3	ST05	190.03067	20.0155	10	27.48368	35.1597	22.68262	-4.66
KH-14-3	ST05	190.03067	20.0155	20	27.47938	35.1628	22.68634	-4.34
KH-14-3	ST05	190.03067	20.0155	30	27.35126	35.2117	22.7645	-5.48
KH-14-3	ST05	190.03067	20.0155	51	26.15576	35.3861	23.27594	-11.21
KH-14-3	ST05	190.03067	20.0155	75	23.94708	35.3891	23.95167	-9.46
KH-14-3	ST05	190.03067	20.0155	99	22.59985	35.3916	24.34556	2.71
KH-14-3	ST05	190.03067	20.0155	124	22.07856	35.3634	24.47191	7.74
KH-14-3	ST05	190.03067	20.0155	151	20.99865	35.2093	24.65364	24.38
KH-14-3	ST05	190.03067	20.0155	200	18.24358	34.8653	25.10862	40.85
KH-14-3	ST05	190.03067	20.0155	248	14.33834	34.429	25.67441	51.63
KH-14-3	ST05	190.03067	20.0155	298	12.29038	34.2695	25.96615	66.84
KH-14-3	ST05	190.03067	20.0155	397	9.13365	34.1208	26.4083	121.95
KH-14-3	ST05	190.03067	20.0155	452	7.45979	34.0924	26.63952	171.36	0.00274	0.01087	0.00795	0.00135	6.46	0.406
KH-14-3	ST05	190.03067	20.0155	496	6.62885	34.147	26.79704	221.9
KH-14-3	ST05	190.03067	20.0155	696	5.16232	34.3571	27.1467	266.51
KH-14-3	ST05	190.03067	20.0155	745	4.97373	34.3851	27.19076	266.56
KH-14-3	ST05	190.03067	20.0155	992	4.15534	34.5008	27.37281	260.63	0.00292	0.01038	0.0067	0.00096	5.74	0.366
KH-14-3	ST05	190.03067	20.0155	1485	2.81385	34.5723	27.5605	249.62
KH-14-3	ST05	190.03067	20.0155	1977	1.94147	34.6188	27.67088	233.7	0.00278	0.00946	0.00592	0.00069	5.11	0.351
KH-14-3	ST05	190.03067	20.0155	2470	1.54621	34.6468	27.72334	218.83
KH-14-3	ST05	190.03067	20.0155	2821	1.35353	34.6628	27.7501	206.41
KH-14-3	ST08	190.00366	35.01733	10	21.20749	34.3141	23.91542	-14.43	0.00394	0.01076	0.00445	0.00035	4.88	0.246
KH-14-3	ST08	190.00366	35.01733	20	22.81215	34.5929	23.67877	-8.67
KH-14-3	ST08	190.00366	35.01733	30	17.83643	34.5647	24.97876	-37.26
KH-14-3	ST08	190.00366	35.01733	50	16.10915	34.5492	25.37587	-30.76
KH-14-3	ST08	190.00366	35.01733	74	15.06089	34.5136	25.58357	3.17
KH-14-3	ST08	190.00366	35.01733	99	15.10499	34.5773	25.62298	14.27	0.00306	0.00639	0.0014	0.00023	2.55	0.147
KH-14-3	ST08	190.00366	35.01733	123	14.1658	34.4828	25.75251	13.06
KH-14-3	ST08	190.00366	35.01733	151	13.92705	34.4692	25.79213	14.34
KH-14-3	ST08	190.00366	35.01733	198	13.82733	34.4797	25.82102	12.86	0.00383	0.0123	0.00739	0.00093	6.57	0.34
KH-14-3	ST08	190.00366	35.01733	248	13.11613	34.4232	25.92272	14.85
KH-14-3	ST08	190.00366	35.01733	298	12.33494	34.3487	26.01901	26.63
KH-14-3	ST08	190.00366	35.01733	397	10.73164	34.2085	26.20703	33.26
KH-14-3	ST08	190.00366	35.01733	496	8.50464	34.0565	26.45669	81.64
KH-14-3	ST08	190.00366	35.01733	639	5.75824	33.9796	26.77638	173.03	0.0033	0.01145	0.00744	0.00086	6.29	0.36
KH-14-3	ST08	190.00366	35.01733	743	4.85505	34.0376	26.92868	219.04
KH-14-3	ST08	190.00366	35.01733	990	3.63612	34.2453	27.22244	293.77	0.0029	0.01095	0.00797	0.00125	6.48	0.4
KH-14-3	ST08	190.00366	35.01733	1273	2.83944	34.4162	27.43352	310.13
KH-14-3	ST08	190.00366	35.01733	1483	2.49355	34.4982	27.52919	304.78
KH-14-3	ST08	190.00366	35.01733	1976	1.90535	34.6013	27.65968	260.88
KH-14-3	ST08	190.00366	35.01733	2467	1.56862	34.6378	27.71447	237.24
KH-14-3	ST08	190.00366	35.01733	2957	1.37735	34.658	27.74455	220.26	0.00244	0.01026	0.00715	0.00108	5.85	0.393
KH-14-3	ST08	190.00366	35.01733	3934	1.17807	34.6792	27.77553	195.6
KH-14-3	ST08	190.00366	35.01733	4907	1.10881	34.6856	27.7854	185.04	0.00252	0.01015	0.00604	0.00059	5.2	0.344
KH-14-3	ST08	190.00366	35.01733	5388	1.09013	34.6872	27.78795	181.14
KH-14-3	ST11	189.9435	50.02	10	11.55078	32.5519	24.77101	-19.58	0.00458	0.0158	0.00992	0.00122	8.55	0.353
KH-14-3	ST11	189.9435	50.02	20	11.21675	32.5228	24.80857	-19.96
KH-14-3	ST11	189.9435	50.02	30	9.15614	32.4186	25.07294	-24.18
KH-14-3	ST11	189.9435	50.02	50	5.02231	32.6876	25.83981	8.88
KH-14-3	ST11	189.9435	50.02	74	4.53463	32.8781	26.04369	50.81
KH-14-3	ST11	189.9435	50.02	99	4.31746	33.4718	26.53795	187.24	0.00397	0.01266	0.00929	0.00146	7.65	0.393
KH-14-3	ST11	189.9435	50.02	124	4.77098	33.6158	26.60349	193.26
KH-14-3	ST11	189.9435	50.02	149	4.45133	33.7697	26.7604	228.84
KH-14-3	ST11	189.9435	50.02	198	3.95443	33.9002	26.91592	284.11	0.00343	0.01164	0.00783	0.00122	6.65	0.375
KH-14-3	ST11	189.9435	50.02	248	4.10422	33.9549	26.94408	278.28
KH-14-3	ST11	189.9435	50.02	297	4.02751	34.0019	26.98936	287.18
KH-14-3	ST11	189.9435	50.02	396	3.78989	34.1108	27.10008	297.51
KH-14-3	ST11	189.9435	50.02	495	3.65206	34.1748	27.16472	302.67
KH-14-3	ST11	189.9435	50.02	594	3.38298	34.253	27.25312	305.8	0.00332	0.01032	0.00553	0.00084	5.29	0.318
KH-14-3	ST11	189.9435	50.02	742	3.15531	34.2892	27.30341	305.49
KH-14-3	ST11	189.9435	50.02	989	2.71164	34.394	27.42707	305.55	0.00302	0.01065	0.00648	0.00091	5.71	0.351
KH-14-3	ST11	189.9435	50.02	1482	2.10816	34.5197	27.57826	291.23
KH-14-3	ST11	189.9435	50.02	1973	1.73648	34.5921	27.66527	265.07
KH-14-3	ST11	189.9435	50.02	2464	1.47975	34.6342	27.71808	238.41
KH-14-3	ST11	189.9435	50.02	2953	1.32938	34.6557	27.7461	218.45	0.00255	0.00973	0.00643	0.00094	5.42	0.375
KH-14-3	ST11	189.9435	50.02	3928	1.14825	34.679	27.77741	192.45
KH-14-3	ST11	189.9435	50.02	4900	1.09473	34.6849	27.78579	183.32	0.00292	0.01097	0.00726	0.00105	6.12	0.374
KH-14-3	ST11	189.9435	50.02	5275	1.08034	34.6862	27.78781	180.79
KH-17-4	St11	190.00101	21.50133	11	28.7262	34.901	22.08096	11.59	0.00485	0.01244	0.00674	0.00034	6.31	0.291
KH-17-4	St11	190.00101	21.50133	20	28.6226	35.096	22.26183	9.57
KH-17-4	St11	190.00101	21.50133	29	28.27907	35.121	22.39409	8.34
KH-17-4	St11	190.00101	21.50133	51	26.80245	35.1465	22.89109	-0.37
KH-17-4	St11	190.00101	21.50133	74	25.18653	35.2301	23.45824	0.85
KH-17-4	St11	190.00101	21.50133	100	23.25163	35.2394	24.04231	14.19	0.00456	0.01309	0.00763	0.00045	6.78	0.314
KH-17-4	St11	190.00101	21.50133	124	20.88554	35.1083	24.60746	35.38
KH-17-4	St11	190.00101	21.50133	148	19.64585	35.0104	24.86252	43.53
KH-17-4	St11	190.00101	21.50133	199	17.15467	34.772	25.30242	53.3	0.00366	0.01097	0.00655	0.00042	5.73	0.323
KH-17-4	St11	190.00101	21.50133	249	14.45324	34.4905	25.69739	61.04
KH-17-4	St11	190.00101	21.50133	297	12.83707	34.334	25.90932	73.06
KH-17-4	St11	190.00101	21.50133	398	9.88083	34.1473	26.30622	118.41
KH-17-4	St11	190.00101	21.50133	476	7.51096	34.0955	26.63466	193.15	0.00291	0.01124	0.00711	0.00051	5.9	0.35
KH-17-4	St11	190.00101	21.50133	990	4.0019	34.4978	27.38647	267.68	0.00269	0.00921	0.00619	0.00052	5.08	0.361
KH-17-4	St11	190.00101	21.50133	1486	2.6878	34.5788	27.57685	261.78
KH-17-4	St11	190.00101	21.50133	1978	1.90434	34.624	27.67795	248.11	0.00278	0.00887	0.00581	0.00044	4.85	0.349
KH-17-4	St11	190.00101	21.50133	2470	1.56683	34.6501	27.72447	236.07
KH-17-4	St11	190.00101	21.50133	2962	1.35965	34.6684	27.75416	223.68	0.00251	0.00823	0.00502	0.00027	4.28	0.33
KH-17-4	St11	190.00101	21.50133	3940	1.12248	34.6878	27.78624	202.98	0.00287	0.00905	0.00486	0.00018	4.41	0.297
KH-17-4	St11	190.00101	21.50133	4720	1.04694	34.6937	27.79609	193.89
MU18	B03	162.98587	54.04642	9	11.96471	32.8977	24.96325	-20.68	0.00416	0.01344	0.00676	0.00028	6.35	0.286
MU18	B03	162.98587	54.04642	30	5.87801	33.0416	26.02025	-38.77
MU18	B03	162.98587	54.04642	49	3.91247	33.1215	26.30068	-16.77
MU18	B03	162.98587	54.04642	99	2.39014	33.3215	26.59661	63.08	0.0042	0.01277	0.00744	0.00042	6.56	0.317
MU18	B03	162.98587	54.04642	148	3.80504	33.9139	26.94184	302.52
MU18	B03	162.98587	54.04642	199	3.76668	33.9621	26.98402	305.26	0.00351	0.01197	0.00798	0.00078	6.62	0.361
MU18	B03	162.98587	54.04642	297	3.67954	34.0856	27.09097	307.53
MU18	B03	162.98587	54.04642	395	3.52316	34.1662	27.17046	307.32
MU18	B03	162.98587	54.04642	495	3.33497	34.2238	27.23441	308.6
MU18	B03	162.98587	54.04642	594	3.17427	34.2689	27.28545	310.05	0.00334	0.01033	0.00468	0.00026	4.72	0.265
MU18	B03	162.98587	54.04642	790	2.85647	34.3504	27.37944	311.18
MU18	B03	162.98587	54.04642	989	2.55719	34.415	27.45723	310.97	0.00313	0.01019	0.00447	0.00013	4.52	0.257
MU18	B03	162.98587	54.04642	1233	2.24422	34.4855	27.53984	303.58
MU18	B03	162.98587	54.04642	1481	2.02127	34.5369	27.59896	287.69	0.00294	0.01081	0.00313	0.00021	4.1	0.195
MU18	B03	162.98587	54.04642	1971	1.73385	34.5996	27.67148	259.66	0.00275	0.00751	0.0024	0.0003	3.14	0.208
MU18	B03	162.98587	54.04642	2463	1.52172	34.6353	27.7159	238.38
MU18	B03	162.98587	54.04642	2951	1.37826	34.6564	27.7432	217.52	0.00345	0.00888	0.00671	0.00098	5.56	0.384
MU18	C04	166.05817	54.27934	8	11.45307	32.7495	24.9423	-25.92	0.00531	0.01507	0.00504	0.00019	6.19	0.204
MU18	C04	166.05817	54.27934	32	6.00082	32.9194	25.90867	-21.64
MU18	C04	166.05817	54.27934	51	4.86911	32.9655	26.07697	4.58
MU18	C04	166.05817	54.27934	99	3.48947	33.226	26.4246	54.17	0.00489	0.01369	0.00732	0.0005	6.86	0.296
MU18	C04	166.05817	54.27934	149	3.86135	33.7345	26.79345	239.56
MU18	C04	166.05817	54.27934	198	3.88175	33.9233	26.94164	293.67	0.00429	0.01224	0.0074	0.00062	6.53	0.327
MU18	C04	166.05817	54.27934	298	3.8016	34.0389	27.04168	300.05
MU18	C04	166.05817	54.27934	396	3.65989	34.1251	27.12436	301.56	0.00398	0.0156	0.00678	0.00064	6.9	0.275
MU18	C04	166.05817	54.27934	495	3.47849	34.1961	27.1986	304.27
MU18	C04	166.05817	54.27934	593	3.30204	34.2529	27.26072	304.93
MU18	C04	166.05817	54.27934	789	2.98678	34.3338	27.35447	308.45
MU18	C04	166.05817	54.27934	988	2.70059	34.396	27.42964	309.01	0.00356	0.01064	0.00622	0.0003	5.46	0.315
MU18	C04	166.05817	54.27934	1235	2.36634	34.4646	27.51303	304.93
MU18	C04	166.05817	54.27934	1482	2.10293	34.5189	27.57804	295.7	0.00317	0.00831	0.00277	0.0004	3.58	0.217
MU18	C04	166.05817	54.27934	1972	1.76662	34.5905	27.6617	269.09	0.00313	0.01024	0.00482	0.00024	4.71	0.274
MU18	C04	166.05817	54.27934	2462	1.5584	34.6295	27.70856	243.91
MU18	C04	166.05817	54.27934	2949	1.38722	34.6554	27.74176	220.77	0.00265	0.00847	0.00555	0.00088	4.81	0.366
